# Supplementary material for: COVID-19 Clinical Features and Outcome in Italian Patients Treated with Biological Drugs Targeting Type 2 Inflammation
Source: Life (Basel). 2024 Mar 13;14(3):378. doi: 10.3390/life14030378 (PMC10971220; doi:10.3390/life14030378)
Supplement: Supplementary file 1 [file life-14-00378-s001.zip]

Archive with 1 entries (1 files):
- life-2890567-supplementary.pdf
